# Supplementary material for: Association of early initiation of breastfeeding on postpartum depression—multi-centric longitudinal cohort study in Nepal
Source: Front Glob Womens Health. 2026 May 15;7:1752660. doi: 10.3389/fgwh.2026.1752660 (PMC13219236; doi:10.3389/fgwh.2026.1752660)
Supplement: Supplementary file 4 [file Datasheet1.xlsx]

## Sheet: Label
Variables	Label	Categories
breastfeeding_recoded	Breastfeeding within one hour_used for analysis	0- breastfeeding done; 1- not done
SOCCAT90Recorded	Recorded for bivariate and multivariate	0- high soc, 1- low soc
EPDS90Recoded	Recorded for bivariate and multivariate	0- no depressive symptoms, 1 - depressive symptoms
DeliveryNewCAT	Vaginal and Assisted	0- spontaneous, 1- assisted
GACATNew		0 -term, 1- preterm
BirthWeightCAT		0- normal birth weight, 1- low birth weight
EthnicityNewCat	Advantaged and Unadvantaged	0- advantaged, 1- disadvantaged
AgeNewCAT	19-24 as reference	0: 19-24; 1: less than 18; 2: 25-29; 3:30-34; 4: more than 35 years
ParityCATBivariate		0- primipara; 1- nullipara; 2- multipara
EducationNewCat	Educated and Uneducated category	0 -educated; 1- uneducated
Sex of baby	Sex of baby	0- boy; 1- girl
Time of immediate breastfeeding	Time of immediate breastfeeding in minutes	(previously defined: 1- within 20 mins; 2-21-40 mins; 3- 41-60 mins)
EPDS_90 Score	Score at 90 days	less than 9- no depression; 9 and above- depression

## Sheet: 90 days
STUDY_ID	Master_Serial	Observation	breastfeeding_recoded	Time of immediate breastfeeding	SOCCAT90Recorded	EPDS90Recoded	EPDS_90 Score	DeliveryNewCAT	GACATNew	BirthWeightCAT	EthnicityNewCat	AgeNewCAT	ParityCATBivariate	EducationNewCat	Sex of baby
9-9997759809	1460	1	0	47	1	0	3	0	0	0	0	4	2	0	0
9-9951893524	1826	1	1		1	0	2	1	0	0	1	0	0		0
9-9807114415	997	1	1		1	0	0	0	0	0	1	0	0		1
9-9741617945	1232	1	0	48	0	0	0	0	0	0	1	0	2		0
9-9704840849	1520	1	0	43	1	0	1	0	0	0	1	3	2	0	0
9-9432102829	1656	1	1		1	0	3	0	0	0	0	0	2	0	0
9-9410231194	1122	1	1		1	0	0	0	0	0	1	2	2	0	1
9-9370530846	1719	1	1		0	0	0	0	0	0	1	0	0	0	1
9-9290114458	1623	1	1		1	0	3	0	0	0	1	2	0	0	1
9-9288023668	1086	1	0	55	0	0	0	0	0	0	0	0	0		0
9-9249399621	2016	1	0	48	1	0	2	0	0	0	1	4	2		0
9-9044240479	1210	1	0	49	1	0	0	0	0	0	1	0	2	0	0
9-9039466408	1936	1	0	54	1	0	5	0	0	1	1	0	0	0	0
9-9020663407	1825	1	0	21	1	0	0	0	0	0	1	2	0	0	0
9-8926587480	1039	1	0	56	0	0	0	0	0	1	1	2	0	0	1
9-8896551390	1369	1	1		1	0	2	0	1	0	0	1	2	0	1
9-8874907747	1121	1	1		1	0	0	0	0	1	1	1	0	0	0
9-8681204785	1265	1	0	53	0	0	0	0	0	0	0	2	2	0	1
9-8646226206	1718	1	1		0	0	1	0	0	0	0	2	0	0	0
9-8584786344	1798	1	0	59	1	0	0	0	0	0	1	0	0	0	0
9-8457467716	1264	1	1		1	1	18	0	0	0	1	1	0		1
9-8427719625	1686	1	1		1	0	3	0	0	0	1	0	0	0	0
9-8418267315	1717	1	1		0	0	2	0	0	0	1	0	0	0	1
9-8417783517	1558	1	1		1	0	0	0	0	0	1	2	0	0	1
9-8375570889	1954	1	1		0	0	0	1	0	1	0	0	0	0	0
9-8176049922	1935	1	0	57	1	0	0	0	0	1	1	0	0		1
9-8164835854	1395	1	0	10	1	0	3	0	0	0	1	2	2	0	0
9-8013963992	1875	1	1		1	0	0	0	0	0	1	3	2	1	0
9-7960288665	1593	1	1		1	0	1	0	0	1	0	0	0	0	1
9-7821281855	1824	1	1		1	0	0	0	0	0	0	0	0	0	0
9-7753276117	1874	1	1		1	0	0	0	0	0	1	3	0	0	0
9-7667542371	1797	1	0	56	1	1	13	0	0	0	1	4	2	0	0
9-7652932015	1972	1	0	41	1	0	1	0	0	0	1	2	0	0	0
9-7638386675	1921	1	1		1	0	2	0	0	0	1	2	0	0	1
9-7579839303	1759	1	0	46	1	0	2	0	0	0	1	0	0		1
9-7082493435	1851	1	1		0	0	0	0	0	0	1	0	0	0	1
9-7070527398	2027	1	0	40	1	0	3	0	0	0	1	2	2	0	1
9-7036582592	1620	1	1		1	0	2	0	0	0	1	4	2	0	0
9-7028459491	1173	1	1		1	0	2	0	0	0	1	1	0		0
9-6928711928	2009	1	1		1	0	2	0	0	0	1	2	2		1
9-6641927917	1971	1	0	36	1	0	1	0	0	0	1	0	0	0	0
9-6629454641	1953	1	0	33	1	0	0	0	0	0	1	2	0		1
9-6478387823	1263	1	1		0	0	0	0	0	0	0	3	0	0	0
9-6460284063	1822	1	0	44	1	0	0	0	0	0	0	0	0	0	1
9-6444677523	1557	1	0	59	0	0	0	0	0	0	1	2	0	0	0
9-6279684090	1591	1	0	57	1	0	1	0	0	0	1	1	0	0	0
9-6187827241	2029	1	1		1	0	0	0	0	0	0	2	2	0	0
9-5982563600	1230	1	0	58	1	0	0	0	0	0	1	1	0		1
9-5893730974	1758	1	0	56	0	0	0	0	0	0	1	0	0	1	1
9-5880144950	1036	1	0	55	1	0	0	0	0	0	1	0	0	0	0
9-5838378740	1035	1	0	57	1	0	0	0	0	0	1	0	0		1
9-5813335349	1821	1	0	43	1	0	0	0	0	0	1	0	0	0	0
9-5659774086	2026	1	0	47	1	0	0	0	0	0	1	0	2		1
9-5507140469	1998	1	1		1	0	0	0	0	0	1	0	0		0
9-5491414813	1964	1	0	53	1	0	2	0	0	0	1	0	2	0	1
9-5345941295	1794	1	0	13	1	0	2	0	0	0	0	0	2	0	0
9-5344873159	1206	1	1		0	0	0	0	0	0	1	2	0	0	0
9-5213692172	1757	1	1		1	0	0	0	0	0	1	2	2	1	0
9-4813552426	1171	1	0	56	1	0	0	0	0	0	0	0	0	0	0
9-4796559558	1554	1	1		1	0	0	0	0	0	1	1	0	0	0
9-4650490230	1170	1	1		1	0	0	0	0	0	0	2	0	0	1
9-4419288198	1590	1	1		1	0	1	0	0	0	1	0	0	0	1
9-4256366249	991	1	0	26	1	0	3	0	0	0	0	3	0	0	0
9-4201620873	1458	1	1		1	0	1	0	0	0	0	4	2	0	1
9-3891287164	1712	1	0	47	1	0	1	0	0	0	0	0	2	0	1
9-3786673960	1083	1	0	55	0	0	0	0	0	0	1	0	2	0	0
9-3785556796	1711	1	1		1	0	2	1	0	0	1	0	2	1	1
9-3663376543	2015	1	1		0	0	0	0	0	1	1	0	0	0	0
9-3582128850	1756	1	1		1	1	10	0	1	1	1	3	2	0	0
9-3498738516	1996	1	0	46	1	0	0	0	0	0	1	0	2	0	0
9-3455728139	1684	1	0	53	1	0	3	0	0	0	0	0	0	0	1
9-3222736924	1204	1	0	56	0	0	0	0	0	0	1	0	0	0	1
9-3039599503	1229	1	0	15	1	0	0	0	0	0	1	2	2	0	1
9-2941608808	1850	1	1		0	0	0	1	0	0	0	2	0	0	1
9-2856738987	1261	1	1		1	0	0	0	0	0	1	2	1	0	1
9-2848464313	1033	1	1		0	0	0	1	0	1	0	0	0	0	0
9-2683171305	1080	1	1		1	0	0	0	0	0	1	1	0	0	1
9-2504334704	2006	1	1		0	0	3	0	0	0	1	0	0		0
9-2411884396	1588	1	0	57	1	0	1	0	0	0	1	1	0	0	0
9-2384119226	1820	1	0	31	1	0	0	0	0	0	1	0	2	0	0
9-2377515667	1994	1	0	44	0	0	0	0	0	0	1	0	2	0	0
9-2350051850	1118	1	0	20	1	0	0	0	0	0	1	0	0	0	0
9-2228933107	990	1	0	49	1	0	2	0	0	0	1	2	2	0	0
9-2197458688	1079	1	0	55	0	0	0	0	0	0	1	0	0	0	1
9-2124920889	2014	1	1		0	0	1	0	0	0	1	0	0		0
9-1836585290	1362	1	1		1	0	5	0	0	0	1	0	0	0	0
9-1820845409	1755	1	0	50	0	0	0	0	1	1	1	4	2	1	0
9-1751716178	2013	1	0	57	1	0	0	0	0	0	1	2	2	0	0
9-1708109051	1202	1	0	39	1	0	0	0	0	0	0	3	2	0	0
9-1648970337	1651	1	0	54	1	0	0	0	1	1	1	0	0		0
9-1530104653	1819	1	0	14	1	0	5	0	0	0	1	0	0	0	1
9-1475930667	1920	1	0	15	0	0	6	0	0	0	1	0	0	0	0
9-1400769192	1552	1	0	17	1	0	6	0	0	0	0	2	2	1	1
9-1223202625	1512	1	1		0	0	5	0	0	0	1	0	0	0	0
9-1174887806	2012	1	1		1	0	0	0	0	0	1	2	0	0	0
9-1174003548	2011	1	0	60	0	0	0	0	0	0	0	0	2	0	1
9-1077772223	1428	1	0	60	1	1	10	0	0	0	0	2	2	0	1
9-0957060233	1551	1	1		1	0	3	0	0	0	1	2	0	0	1
9-0952979491	1482	1	1		1	0	0	0	0	1	1	0	0	0	0
9-0561217999	1550	1	0	49	1	0	0	0	0	0	0	2	0	0	0
9-0465469213	1361	1	1		0	0	0	0	0	1	1	0	2	0	0
9-0295958274	1226	1	1		0	0	0	0	0	0	1	0	2	0	1
9-0239681060	1934	1	0	58	1	0	2	0	0	0	1	2	2	0	1
9-0227031329	1163	1	0	17	1	0	8	0	0	0	1	0	0	0	1
9-0136184464	1410	1	0	45	1	0	0	0	0	0	1	0	0	0	0
9-0059310146	1586	1	1		1	0	0	0	0	0	1	2	2	1	1
8-9333355518	1201	1	0	39	0	0	2	0	0	0	0	2	2	0	0
8-9193981076	1791	1	0	31	1	0	2	0	0	0	1	0	0	0	1
8-7793866593	293	1	0	47	1	0	4	0	0	0	0	0	0	0	0
8-6237717901	1076	1	0	30	1	0	0	0	0	0	0	0	0	0	1
8-4479456556	1225	1	0	50	1	0	0	0	0	0	0	0	2	0	1
8-3285502587	1510	1	0	45	0	0	0	0	0	0	0	0	2	0	0
8-2857174742	727	1	0	22	1	0	2	0	0	0	1	2	2	0	0
8-0654874454	489	1	0	13	1	0	5	0	0	0	0	0	2	0	0
8-0440994228	1075	1	0	6	1	0	2	0	0	0	0	0	0	0	1
8-0363395834	1981	1	0	50	0	0	0	0	1	1	1	0	0		1
7-9537580871	824	1	1		0	0	5	0	0	0	1	2	0		0
7-9309445781	103	1	0	29	0	0	3	1	0	0	0	0	1	0	0
7-8952350579	117	1	1		1	1	13	1	0	0	0	2	0	0	0
7-7836601907	487	1	0	60	1	0	0	0	0	0	0	3	0	0	0
7-7240370826	116	1	1		1	0	2	1	0	0	0	0	0		1
7-6756525923	102	1	0	39	0	1	13	0	0	0	0	0	0	0	0
7-5834347006	876	1	0	55	1	0	0	0	0	0	0	0	0	0	0
7-4169367782	77	1	0	54	0	0	4	0	0	0	0	3	1	0	1
7-1978163057	485	1	0	40	1	1	11	0	0	0	0	0	0	0	0
7-1375629415	388	1	1		1	0	3	1	0	0	0	0	0	0	0
7-1004936839	551	1	1		1	0	3	0	0	0	1	0	0	0	1
6-9224223840	1817	1	0	50	1	1	24	0	0	0	1	2	2	0	0
6-8884379725	1749	1	0	18	1	0	0	0	0	0	0	2	0		0
6-8605256815	1706	1	0	30	1	0	0	0	0	0	0	2	1	0	1
6-8322616593	1815	1	1		1	0	0	0	0	0	1	0	1	0	0
6-8238425414	1962	1	0	28	1	0	0	0	0	0	0	2	0		0
6-7751498107	1356	1	0	22	1	1	13	1	0	0	0	3	1	0	1
6-7721794116	1988	1	0	36	1	0	0	0	0	0	0	0	0		0
6-7288574648	1848	1	0	44	1	0	0	1	0	0	0	0	1		1
6-7189483613	1987	1	0	37	1	0	1	0	0	0	1	4	2	1	0
6-6839939788	1355	1	0	26	1	0	2	0	0	0	1	3	0	0	0
6-6166053395	1986	1	0	42	1	0	2	0	0	0	0	0	1	0	1
6-6041636038	2010	1	0	32	1	0	0	0	0	0	1	3	1	0	0
6-5866488933	1985	1	0	24	0	0	0	0	0	0	0	2	0	0	0
6-5375001066	1508	1	0	24	0	0	0	0	0	0	0	0	1	0	1
6-4650851433	1868	1	0	36	1	0	0	0	0	0	0	0	1	0	1
6-4607881031	2020	1	0	38	0	0	0	0	0	0	1	0	1		0
6-4429560940	1477	1	0	33	1	0	2	0	0	0	0	3	0	0	0
6-4414470543	1961	1	0	41	1	0	0	0	0	0	0	0	1	0	1
6-3680996099	2017	1	0	45	1	0	0	0	0	0	0	0	1	0	0
6-3429863328	1966	1	0	52	1	0	0	0	0	0	0	0	2	0	1
6-3329266610	1325	1	0	28	1	0	4	0	0	0	0	4	0	0	0
6-3295865466	1960	1	0	45	1	0	0	0	0	0	0	0	1	0	0
6-3191968653	1845	1	0	50	1	0	3	0	0	0	0	0	1	0	1
6-3041613653	2000	1	0	43	1	0	0	0	0	0	0	2	1	0	0
6-2025090878	1977	1	0	42	1	0	1	0	0	0	0	0	0		1
6-1278757317	1787	1	0	59	1	1	11	0	0	0	0	0	1	0	1
6-0634959975	1453	1	0	50	1	0	8	0	0	0	0	0	1	0	0
5-9979120745	101	1	0	33	0	0	1	0	0	0	1	0	1	0	0
5-9856161991	1507	1	0	55	0	0	0	0	0	0	1	4	2	0	0
5-9814285621	221	1	0	29	1	0	5	0	0	0	0	4	0		0
5-9408409861	886	1	0	14	1	0	6	0	0	1	1	2	1	1	1
5-9348112789	1648	1	0	39	1	0	1	0	0	0	0	2	0	0	0
5-9240268642	1703	1	0	43	1	1	9	0	1	0	1	0	1	0	0
5-9228731617	1702	1	0	23	1	0	4	0	0	0	1	0	1		1
5-8951848237	1745	1	0	56	1	0	0	0	0	0	0	0	1	0	0
5-8907073103	99	1	0	27	1	1	9	0	0	1	1	0	1	0	0
5-8758124893	1744	1	0	16	1	0	1	0	0	0	0	3	0	0	1
5-8385791755	1646	1	0	45	1	0	0	0	1	1	1	0	1	0	1
5-8237151124	1701	1	0	42	1	0	1	0	0	0	1	0	0	0	1
5-8221362277	364	1	0	18	1	0	1	0	1	1	1	2	2	0	0
5-7565021365	1476	1	0	54	0	0	4	0	0	0	0	0	1	0	1
5-7555264414	1581	1	0	34	1	0	3	0	0	0	0	4	2	0	0
5-7506518976	483	1	0	28	1	0	4	0	0	0	1	3	2	0	0
5-6766887371	1645	1	0	17	0	0	2	0	0	0	1	2	1	0	1
5-6413190586	1546	1	0	35	0	0	0	0	0	0	0	2	0	0	0
5-5942183407	290	1	0	51	0	0	7	1	0	0	0	0	2	0	0
5-5783600225	663	1	0	26	1	1	13	0	0	0	0	2	2	0	0
5-5716203401	417	1	0	27	1	0	2	0	0	0	1	0	1		0
5-5193720976	726	1	0	35	1	0	3	0	0	0	1	0	0		1
5-5132430357	1616	1	0	39	1	0	2	0	0	0	1	0	1	0	0
5-4986021212	1323	1	1		1	0	1	0	0	0	1	0	0	0	1
5-4814093538	1381	1	0	32	1	0	6	0	0	1	1	0	0	0	0
5-4307737708	1615	1	0	38	1	0	2	0	0	0	1	0	0	0	0
5-4067743041	191	1	1		1	0	2	0	0	1	0	0	1	0	1
5-3999158371	1380	1	0	57	1	0	1	0	0	0	1	2	1	0	1
5-3684683279	1614	1	0	43	1	0	2	0	0	0	0	0	1	0	0
5-3531006047	1292	1	1		1	1	14	0	0	1	1	2	1	0	0
5-3530308762	1613	1	0	36	1	0	0	0	1	0	0	0	1	0	0
5-3319037631	94	1	0	18	1	0	1	0	0	0	1	3	0	0	0
5-3211340567	872	1	0	22	0	0	0	0	0	1	1	0	1	0	1
5-3187974974	922	1	0	44	1	0	6	0	0	0	1	2	2	0	1
5-3130490316	218	1	0	36	1	0	2	0	0	1	0	2	1	0	1
5-3035204748	1506	1	0	3	0	0	0	0	0	0	0	0	2	0	1
5-2944381589	257	1	0	39	1	0	1	0	0	0	1	0	1		1
5-2934989959	921	1	0	27	1	0	7	0	1	0	1	1	1	0	1
5-2750119027	1612	1	0	28	0	0	2	0	0	0	1	2	1	0	1
5-2702677599	93	1	0	39	1	1	15	1	0	0	1	2	1	0	0
5-2465678717	1505	1	0	59	1	0	0	0	0	0	1	0	0	0	0
5-2441750285	1644	1	0	36	1	0	2	0	0	0	0	0	0	0	0
5-2379774980	1544	1	0	29	1	0	0	0	0	0	0	0	1	0	1
5-2273512052	846	1	0	25	1	0	1	1	0	0	1	3	2	0	0
5-2262872353	1579	1	0	54	1	1	13	0	0	0	1	4	2	1	0
5-2195909184	74	1	1		1	1	12	1	0	0	1	0	1	0	1
5-2123927536	1475	1	0	7	1	0	0	0	1	1	1	2	1	0	1
5-2071961112	1425	1	0	36	0	1	10	0	0	0	1	3	2	0	1
5-2064976998	1543	1	0	32	1	0	0	0	0	0	1	2	2	0	0
5-1962852626	1700	1	0	36	1	0	1	0	1	1	1	0	1	0	1
5-1878692163	1542	1	0	5	1	0	0	0	0	0	0	2	0	0	0
5-1777460016	1322	1	1		1	0	4	0	0	0	0	0	0	0	0
5-1541451928	289	1	0	3	0	0	8	0	0	1	1	0	1	0	0
5-0844586397	870	1	0	24	0	0	2	0	0	0	0	2	2		0
5-0764803913	1424	1	0	28	1	0	1	0	0	0	0	2	2		0
5-0503074360	869	1	0	23	1	0	1	0	0	0	0	3	2	0	1
4-9904011570	1865	1	0	38	1	1	12	0	0	0	1	0	0	0	0
4-9903147520	1698	1	1		1	1	10	0	0	0	1	0	0	1	1
4-9835065525	1697	1	1		1	1	11	0	0	0	1	0	2		1
4-9784794745	755	1	1		1	1	13	0	0	0	1	0	0	0	0
4-9707047859	1321	1	1		1	1	12	0	0	0	1	0	0	1	1
4-9528709247	1844	1	1		1	1	10	0	0	0	1	3	2	0	0
4-9443658139	416	1	1		1	1	10	0	0	1	0	0	0		0
4-9367684915	1643	1	1		1	1	14	0	0	0	1	0	2	1	0
4-9177789537	1541	1	1		1	1	13	0	0	0	1	0	2	1	1
4-9150529908	1577	1	1		1	1	10	0	0	0	1	2	2	1	0
4-8961267227	1741	1	1		1	1	12	0	0	0	1	0	2	1	0
4-8929730796	288	1	1		1	1	11	0	0	0	1	0	0		1
4-8828688169	1504	1	1		1	1	11	0	0	0	1	0	2	0	1
4-8667367249	1027	1	1		1	1	10	0	0	0	1	0	0	1	0
4-8599693161	724	1	1		1	1	12	0	0	0	1	0	0	0	1
4-8552035914	1696	1	1		1	1	11	0	0	0	1	2	2	0	0
4-8540518975	1916	1	0	25	1	1	12	0	0	0	1	2	2	0	1
4-8464815949	1842	1	0	24	1	1	11	0	0	0	1	2	0	0	0
4-8445051168	326	1	1		1	1	10	0	0	0	1	4	2	0	0
4-8324854602	1786	1	1		1	1	11	0	0	0	1	0	0	0	1
4-8250181090	454	1	1		1	1	10	0	0	0	1	0	0	0	1
4-8219758357	512	1	1		1	1	11	0	0	0	1	3	2	1	0
4-8214493427	1611	1	0	30	1	1	14	0	0	0	1	0	2	1	0
4-8041004981	415	1	1		1	1	12	0	0	0	0	0	2		0
4-8029230607	1474	1	1		1	1	10	0	0	0	1	2	2	1	0
4-8009423762	385	1	1		1	1	14	0	0	0	1	2	2		0
4-8001259834	723	1	1		1	1	12	0	0	0	1	0	2	1	0
4-7957288356	1576	1	0	41	1	1	13	0	0	1	1	0	2	1	0
4-7888045900	1915	1	1		1	1	12	0	0	1	1	2	0	1	0
4-7698585789	363	1	1		1	1	11	0	0	0	1	2	2	0	0
4-7548986941	1740	1	1		1	1	10	0	0	0	1	0	2	0	1
4-7521821672	481	1	1		1	1	13	0	0	0	1	2	2	0	0
4-7356776491	695	1	1		1	1	15	0	0	0	1	2	2	0	1
4-7299984237	480	1	1		1	1	12	0	0	0	1	3	2		1
4-7263149572	1540	1	0	14	1	1	12	0	0	0	1	2	2	1	0
4-7038925349	1539	1	1		1	1	12	0	0	0	1	0	0	0	0
4-7007575381	625	1	1		1	1	11	0	0	0	1	2	2	0	1
4-6954559901	754	1	1		1	1	13	0	0	0	1	0	0	0	0
4-6918465097	919	1	1		1	1	11	0	0	1	1	0	0	0	1
4-6861575241	1641	1	1		1	1	11	0	0	0	1	0	2	1	0
4-6687996979	414	1	1		1	1	11	0	0	0	1	0	0	1	0
4-6553133337	1473	1	1		1	1	11	0	0	0	1	2	2	1	1
4-6382230748	820	1	1		1	1	13	0	0	0	1	0	2	0	0
4-6233624580	1378	1	1		1	1	12	0	0	1	1	2	2	1	1
4-6218177609	453	1	1		1	1	12	0	0	0	1	2	2	0	0
4-6183183377	587	1	1		1	1	10	0	0	0	1	0	2	1	1
4-6091425985	586	1	1		1	1	10	0	0	0	1	0	0	0	0
4-5908163244	325	1	1		1	1	11	0	0	0	1	2	2	0	0
4-5891820936	845	1	1		1	1	14	0	0	0	1	0	2	0	1
4-5595240104	1472	1	1		1	1	13	0	0	0	1	1	0	1	0
4-5437056280	1813	1	1		1	1	12	0	0	0	1	3	2	1	0
4-5409696020	1673	1	1		1	1	11	0	0	0	1	3	2	1	0
4-5385774214	287	1	1		1	1	17	0	0	0	1	2	2	0	0
4-5360739291	1739	1	1		1	1	11	0	0	0	1	3	2	1	1
4-5289732010	1450	1	1		1	1	12	0	0	0	1	0	2	1	0
4-5284891369	1377	1	1		1	1	13	0	0	1	1	1	0	1	1
4-5136532771	585	1	1		1	1	13	0	0	0	1	2	0	1	1
4-5066058938	953	1	1		1	1	11	0	0	1	1	1	2	1	0
4-5056358177	584	1	0	8	1	1	12	0	0	1	1	0	0	0	0
4-4919036067	1784	1	1		1	1	12	0	0	0	1	3	2	0	1
4-4905475606	1575	1	0	57	1	1	12	0	1	1	1	0	0	1	1
4-4644211321	1401	1	1		1	1	12	0	0	0	1	0	2	1	0
4-4534379429	1422	1	0	9	1	1	12	0	0	0	0	2	2	1	0
4-4289130462	1158	1	1		1	1	11	0	0	0	1	0	0	0	1
4-4162311682	479	1	1		1	1	12	0	0	0	1	0	0	1	0
4-4147631951	362	1	1		1	1	12	0	0	0	1	0	2		0
4-4094407727	452	1	1		1	1	11	0	0	0	1	2	2		0
4-4049947136	583	1	0	40	1	1	12	0	0	0	1	0	2	0	1
4-3873765075	819	1	1		1	1	11	0	0	1	1	0	0	1	1
4-3840574170	694	1	0	7	1	1	13	0	0	0	1	3	2	0	1
4-3816263857	843	1	1		1	1	16	0	0	0	1	0	0	0	0
4-3760291644	1070	1	0	15	1	1	11	1	0	0	1	3	2	1	0
4-3701269485	721	1	1		1	1	14	0	0	0	1	3	2	0	1
4-3646994467	478	1	1		1	1	12	0	0	0	1	2	2	0	1
4-3540581396	1222	1	1		1	1	12	0	0	0	1	2	2	1	1
4-3513415932	1537	1	1		1	1	12	0	0	0	1	0	0	1	0
4-3471060892	477	1	0	12	1	1	12	0	0	0	1	2	2	0	0
4-3370506272	1889	1	0	27	1	1	13	0	0	0	1	2	2	0	0
4-3352461572	1400	1	1		1	1	11	0	0	1	1	2	0	1	0
4-3308343107	1738	1	0	17	1	1	11	0	0	0	1	2	2	0	0
4-3137881400	1839	1	0	27	1	1	12	0	0	0	1	2	2	0	1
4-3127021335	507	1	0	54	1	1	12	0	0	0	1	3	2	1	1
4-3038323539	1672	1	1		1	1	9	0	0	0	1	0	2	1	0
4-3032624246	985	1	1		1	1	12	0	0	0	1	2	0	0	0
4-3022437300	1503	1	0	21	1	1	11	0	0	0	1	0	2	1	1
4-2912482140	324	1	1		1	1	13	0	0	0	1	1	0	0	0
4-2899624534	1420	1	0	32	1	1	10	0	0	0	1	0	0	1	1
4-2713036093	692	1	1		1	1	13	0	0	0	1	0	2	0	0
4-2668749531	582	1	1		1	1	12	0	0	0	1	2	2	1	0
4-2463472150	1864	1	1		1	1	10	0	0	0	1	2	2	1	0
4-2440790511	1812	1	1		1	1	11	0	0	0	1	0	0	0	0
4-2410730822	1782	1	1		1	1	12	0	0	0	1	3	2	0	0
4-2391311998	952	1	1		1	1	12	0	0	0	1	0	0	1	1
4-2373426906	1287	1	0	7	1	1	14	0	0	0	1	0	2	0	0
4-2341983045	1609	1	1		1	1	11	0	0	0	1	2	2	1	1
4-2337640492	1574	1	0	7	1	1	11	0	0	0	1	3	2	1	0
4-1973891555	752	1	1		1	1	12	0	0	0	1	0	0	0	1
4-1942543772	384	1	1		1	1	14	0	0	0	1	0	0		0
4-1630569473	660	1	1		1	1	12	0	0	0	1	3	2		0
4-1471992676	412	1	1		1	1	12	0	0	1	1	2	2	0	1
4-1421858574	842	1	1		1	1	10	0	0	0	1	2	2	0	0
4-1320237946	918	1	1		1	1	11	0	0	0	1	3	0	1	1
4-1276470012	984	1	1		1	1	11	0	0	0	1	0	2	0	0
4-1272791868	475	1	1		1	1	13	0	0	0	1	3	2		1
4-1256654120	1286	1	1		1	1	12	0	0	0	1	0	0	0	0
4-1208330747	751	1	1		1	1	12	0	0	0	1	0	0	0	1
4-1012845604	1449	1	1		1	1	12	0	0	0	1	0	2	1	0
4-0988162202	411	1	1		1	1	12	0	0	0	1	0	0		0
4-0945202968	884	1	1		1	1	12	0	0	0	1	2	0	0	1
4-0944747343	1351	1	1		1	1	10	0	0	0	1	0	0	1	0
4-0941362634	867	1	1		1	1	13	0	0	0	1	1	2	0	1
4-0855552498	286	1	1		1	1	12	0	0	1	1	0	0	1	0
4-0446292789	1255	1	1		1	1	16	0	0	0	1	0	0	0	0
4-0421477585	1781	1	0	33	1	1	12	0	0	0	1	0	2	1	0
4-0420736939	1692	1	1		1	1	11	0	0	0	1	3	2	1	0
4-0249037359	474	1	0	4	1	1	14	0	0	0	1	0	2	0	1
4-0220489903	1736	1	0	22	1	1	12	0	0	0	1	2	0	0	0
4-0166353534	1640	1	1		1	1	11	0	0	1	1	1	0	0	1
4-0129559592	1780	1	1		1	1	13	0	0	0	1	3	2	0	1
4-0057077196	581	1	1		1	1	12	0	0	0	1	2	2	0	0
3-9925816932	1933	1	0	20	1	0	0	0	0	0	0	0	1	0	0
3-9763405053	580	1	1		1	0	0	0	0	0	1	0	1	0	0
3-9690019852	548	1	0	24	0	0	0	0	0	0	1	3	2		1
3-9584168494	691	1	1		1	0	5	0	0	0	1	0	1	0	1
3-9472982301	949	1	0	38	1	0	2	0	0	0	0	0	1		1
3-9470926084	1668	1	1		1	0	2	0	0	0	0	2	0	0	0
3-9406859824	1069	1	0	16	0	0	5	0	0	0	1	0	1	0	0
3-9401086091	579	1	0	16	1	0	0	0	0	0	1	0	0		1
3-9353961658	1734	1	0	25	0	0	0	0	1	0	0	0	1	0	0
3-9331609005	1320	1	0	23	1	1	11	0	0	0	0	0	0	0	1
3-9320868462	137	1	0	11	1	0	2	0	0	0	1	0	0	1	1
3-9225742046	1914	1	0	21	0	0	0	0	0	0	0	0	1	0	1
3-9204294227	285	1	1		1	0	3	0	0	0	1	2	0	0	1
3-9197058391	92	1	0	21	1	0	3	0	0	0	0	2	0	0	1
3-9158713555	189	1	1		1	0	2	0	0	0	0	3	0	0	0
3-9050538540	720	1	0	29	0	0	1	0	0	0	1	0	2	0	0
3-9027232442	1109	1	0	25	1	0	8	0	0	0	1	0	0	0	0
3-9008027462	1888	1	0	16	1	0	0	0	0	0	1	0	1	0	0
3-8919262660	1319	1	0	16	1	0	1	0	0	0	1	2	2	0	1
3-8896623113	251	1	1		1	0	3	0	0	1	1	1	1		0
3-8808244086	1157	1	1		1	0	6	0	0	0	0	2	1	0	1
3-8734503612	35	1	0	22	1	0	1	0	0	0	1	2	2	0	0
3-8721296832	622	1	0	13	1	0	0	0	0	0	1	0	2	1	1
3-8706691462	915	1	0	22	1	0	2	0	0	0	1	2	1		1
3-8610735750	1810	1	0	30	1	1	13	0	1	1	0	1	1		1
3-8609084451	983	1	0	12	1	0	6	0	0	0	1	0	0	0	0
3-8462349764	323	1	1		1	0	5	0	0	1	0	0	1		0
3-8249222425	1838	1	0	17	0	0	0	0	0	0	1	2	0	0	0
3-8196084620	982	1	0	18	1	0	3	0	0	0	1	2	0		0
3-8109915664	947	1	1		1	0	2	0	0	0	1	2	0	0	1
3-8091201694	658	1	0	22	0	0	1	0	0	0	1	0	0	0	0
3-8035632495	546	1	0	41	1	0	0	0	0	0	1	1	1		0
3-7953295352	576	1	0	34	1	0	0	0	0	0	1	0	1		0
3-7942242653	657	1	1		1	0	0	0	0	0	0	2	2	0	1
3-7796990953	688	1	1		1	0	2	0	0	0	1	2	0	0	0
3-7790278697	1155	1	0	29	1	0	3	0	0	0	0	2	2	0	1
3-7689919241	361	1	0	21	1	0	1	0	0	0	0	0	0	0	1
3-7578066291	217	1	0	34	1	0	3	0	0	0	1	2	1	0	1
3-7527815661	1886	1	0	20	1	0	0	1	0	0	1	0	0	0	1
3-7406080457	1108	1	0	8	1	1	11	0	0	0	0	0	1		0
3-7290701039	1154	1	1		1	0	5	0	0	0	1	3	1	0	1
3-7263919463	718	1	1		0	0	0	0	0	0	1	3	0	0	0
3-7166720104	155	1	1		1	0	3	0	0	0	0	2	2		0
3-7155183058	216	1	0	15	1	0	5	0	0	0	0	2	1	0	1
3-7117789588	1220	1	0	32	0	0	0	0	0	0	1	2	0	0	1
3-7106661050	914	1	0	25	1	0	2	0	0	0	0	3	0	0	1
3-6650627234	1911	1	1		0	0	1	0	0	0	1	0	1		0
3-6631384185	282	1	0	26	1	0	5	0	0	0	0	2	1	0	0
3-6505886166	1885	1	0	22	1	0	1	0	0	0	1	2	2		0
3-6498605363	33	1	1		1	1	11	0	0	0	1	2	0	0	0
3-6498130779	1635	1	0	34	1	0	0	0	0	1	1	0	1	0	1
3-6443114970	544	1	1		0	0	0	0	0	0	0	2	0		0
3-6432130291	1152	1	0	29	0	0	0	0	0	0	1	2	2	0	1
3-6419611534	1192	1	0	28	1	0	7	1	0	0	1	0	1		0
3-6330615104	946	1	0	18	1	0	4	0	0	0	1	0	1	0	0
3-6223696866	321	1	1		1	0	6	0	0	1	1	1	1		0
3-6205811619	281	1	1		1	0	0	0	0	0	1	0	0		0
3-6109432600	981	1	0	19	1	0	2	0	0	0	0	0	1		1
3-6092231391	52	1	0	27	1	0	0	0	0	0	0	2	1		0
3-6020294337	1348	1	0	26	1	0	1	0	0	1	1	0	1	0	0
3-5948032896	1778	1	0	13	1	0	1	0	0	0	1	0	2	0	1
3-5805956620	980	1	1		0	0	2	0	0	0	1	0	0	0	1
3-5763433834	135	1	0	25	1	0	3	0	0	0	1	0	1		0
3-5725772915	656	1	0	32	0	0	0	0	0	0	0	0	2	0	0
3-5647150002	184	1	1		1	1	17	0	0	0	1	3	2	1	1
3-5543608797	320	1	1		0	0	1	0	0	0	1	2	0		0
3-5539542407	655	1	0	19	1	0	0	0	0	0	0	0	1	0	1
3-5464369006	248	1	0	13	1	0	4	0	0	0	1	0	1	0	1
3-5370380752	687	1	0	25	0	0	2	0	0	1	1	1	1	0	1
3-5348122670	910	1	0	24	0	0	2	0	0	0	1	0	1		0
3-5322040424	358	1	0	14	1	0	4	0	0	0	1	2	0		0
3-5237268204	214	1	1		1	0	4	0	0	0	0	0	0		0
3-4938456406	573	1	1		1	0	3	0	0	0	1	0	1	0	1
3-4908752603	1836	1	0	32	1	0	0	0	0	0	0	2	0	0	0
3-4651701024	572	1	0	23	1	0	0	0	0	0	1	0	1		1
3-4642303945	1665	1	0	16	1	0	0	0	0	0	0	2	0	0	1
3-4581017890	541	1	1		1	0	0	0	0	1	0	0	1	0	1
3-4512507330	154	1	1		1	1	12	0	0	0	0	2	2	0	1
3-4499756447	685	1	0	27	0	0	2	0	0	0	1	2	1	0	0
3-4447185732	540	1	0	22	1	0	0	0	0	0	1	0	1	0	0
3-4340573990	357	1	0	10	0	0	0	0	0	0	0	0	1		1
3-4295641165	1634	1	1		1	0	1	0	0	0	1	0	1	0	1
3-4266716544	1835	1	0	31	0	0	1	0	0	0	1	0	1		0
3-4219475183	1346	1	1		1	0	0	0	0	0	1	0	1	0	1
3-4207124323	684	1	1		1	0	0	0	0	0	1	0	1		1
3-4028519504	1775	1	0	21	0	0	0	0	0	0	1	2	1	0	0
3-3976215443	715	1	0	40	1	0	1	0	0	0	1	0	1	0	1
3-3913758722	1064	1	0	14	0	0	0	0	0	0	1	0	2	0	0
3-3662117101	1910	1	0	19	1	0	2	0	0	0	1	3	2		0
3-3624016230	1063	1	0	12	0	0	7	0	0	0	1	2	1	0	0
3-3596535638	1909	1	0	24	1	0	2	0	0	0	1	0	2	0	1
3-3546298298	537	1	0	21	1	0	0	0	0	0	0	2	1		1
3-3459350722	909	1	0	19	1	0	1	0	0	0	1	1	1		0
3-3283213235	1150	1	0	8	0	0	3	0	0	0	1	0	2	0	1
3-3210493637	1774	1	1		1	0	2	0	0	0	1	4	0	0	0
3-3208284313	1729	1	1		1	0	7	0	0	0	0	3	2	0	0
3-2914294151	1884	1	0	9	1	0	0	0	0	0	1	1	1		1
3-2858932351	108	1	0	20	1	0	4	0	0	1	0	0	1	0	1
3-2825837758	1106	1	0	19	1	0	0	0	0	0	1	0	1		1
3-2779177937	1883	1	0	15	1	0	1	0	0	0	1	3	0	0	1
3-2761531200	29	1	0	8	1	0	0	0	0	0	0	0	1	0	1
3-2753139713	211	1	0	23	0	0	2	0	0	0	1	2	1	0	1
3-2574757198	1190	1	0	54	0	0	0	0	0	0	1	2	2		1
3-2563533081	1314	1	1		1	0	2	0	0	0	1	0	1	0	1
3-2478564799	569	1	0	29	1	0	6	0	0	0	1	0	0	0	1
3-2465874104	1860	1	1		1	0	2	0	0	0	1	0	0	0	1
3-2453450492	1806	1	0	37	1	0	2	0	0	0	1	2	0	0	1
3-2415771053	243	1	0	16	1	0	5	0	0	0	0	2	1	0	1
3-2377920848	1773	1	0	19	0	0	1	0	0	0	0	0	1		0
3-2123550237	1932	1	1		0	0	0	0	0	0	1	2	0		0
3-1842203905	568	1	0	30	1	0	0	0	0	0	1	2	0		0
3-1655025579	975	1	1		1	0	2	0	1	1	1	0	1	0	1
3-1461429997	210	1	0	12	1	0	1	0	0	1	0	3	1		1
3-1416443425	907	1	0	18	1	0	2	0	0	0	1	0	1	0	1
3-1399741632	620	1	0	59	1	0	2	0	0	0	1	0	1	0	1
3-1387340461	940	1	0	45	1	0	2	0	0	0	0	3	2	0	1
3-1379142017	107	1	0	46	0	0	2	0	0	0	1	3	2	0	0
3-1272577841	651	1	1		0	0	3	0	0	0	0	2	1	0	1
3-1175121286	1726	1	0	21	1	0	2	1	0	0	1	0	1	0	0
3-1051031248	709	1	0	45	0	0	0	0	0	0	1	2	1	0	1
3-0972718691	1931	1	1		1	0	2	0	0	0	1	2	2	0	1
3-0934338818	1632	1	0	30	0	0	2	0	0	0	1	2	0	1	0
3-0891463646	277	1	1		0	0	0	0	0	0	0	2	1	0	1
3-0788574541	317	1	1		1	0	0	0	0	0	0	2	0		1
3-0774411006	130	1	1		1	0	2	0	0	0	0	2	1	0	1
3-0773645112	1061	1	0	15	1	1	9	0	0	0	0	0	1	0	1
3-0759548076	86	1	1		0	0	5	1	0	0	1	0	1		1
3-0732333036	533	1	0	9	1	0	0	0	0	0	0	2	1	0	0
3-0561416171	1104	1	0	14	1	0	8	0	0	0	0	0	1	0	0
3-0452398323	276	1	1		1	1	17	0	0	1	0	1	1	0	1
3-0392260519	1833	1	0	14	0	0	0	0	0	0	1	0	1		0
3-0248566536	1832	1	1		1	0	0	0	0	0	0	0	1	0	0
3-0117261441	1882	1	0	22	1	0	0	0	0	0	0	0	2	0	0
2-9950744796	1102	1	0	36	1	0	6	1	0	1	1	2	0	0	0
2-9938676912	106	1	1		1	1	13	0	0	0	0	2	0		0
2-9905614831	1279	1	0	32	1	0	0	0	0	0	0	4	2		0
2-9868677199	1312	1	0	4	0	0	0	0	0	0	0	2	0	0	1
2-9865627061	866	1	0	3	1	0	1	0	0	0	1	2	2		0
2-9785440442	679	1	0	56	1	0	1	0	0	0	1	0	1		1
2-9770220187	936	1	0	39	1	0	1	0	0	0	0	2	0	0	0
2-9684232238	747	1	0	55	1	0	1	0	0	0	1	0	1	0	1
2-9679685121	208	1	1		0	0	0	0	0	0	0	3	0	0	1
2-9559198472	473	1	1		1	0	2	0	0	0	1	0	1	0	0
2-9408794203	153	1	1		1	1	9	0	0	0	1	0	0	0	1
2-9399939976	25	1	1		1	0	6	0	0	0	1	0	1		0
2-9359456546	792	1	1		1	0	0	0	0	0	0	2	0	0	1
2-9359129476	1448	1	0	50	1	0	1	0	0	1	0	2	0	0	1
2-9346811593	647	1	0	21	0	0	0	0	0	0	1	2	0	0	1
2-9336635433	382	1	1		1	0	0	0	0	0	1	3	2		0
2-9324584236	1014	1	0	4	1	0	4	0	0	1	1	1	1	1	1
2-9280796320	1502	1	0	30	1	0	0	0	1	1	0	0	1	0	0
2-9222658942	1188	1	0	36	0	0	1	0	1	1	0	2	1	0	0
2-9018066179	151	1	1		1	0	0	0	0	0	1	0	1		1
2-8969860393	791	1	1		0	0	1	0	0	0	1	0	1		1
2-8960992646	239	1	1		0	0	0	0	0	0	1	0	1	0	0
2-8889137068	506	1	1		1	0	0	0	0	0	1	1	1		0
2-8758366390	449	1	1		1	0	3	0	0	1	0	3	0	0	1
2-8749186680	973	1	0	58	0	0	2	0	0	0	0	4	1	1	0
2-8714189691	149	1	1		1	0	0	0	0	0	1	2	1	0	1
2-8692289945	1608	1	1		1	0	0	0	0	0	1	2	0	0	0
2-8621971841	471	1	1		0	0	1	0	0	0	0	2	1	0	0
2-8526608933	1446	1	0	35	1	0	2	0	0	0	1	1	1	0	0
2-8484721899	1311	1	0	39	1	0	0	0	1	1	0	2	0	0	0
2-8293294074	817	1	0	48	1	0	2	0	0	0	1	2	0	0	0
2-8157757304	1470	1	0	55	0	0	2	0	0	0	1	4	0	0	0
2-8130992908	447	1	1		0	0	0	0	0	1	1	3	2	1	0
2-8067269471	355	1	1		1	0	0	0	0	0	0	0	1	0	1
2-7935986799	767	1	0	52	1	0	3	0	0	0	1	1	0	0	0
2-7793842515	1214	1	1		0	0	0	1	0	0	1	2	1	0	1
2-7780731425	470	1	1		0	0	3	1	0	0	1	3	1	0	0
2-7757692102	407	1	1		1	0	2	0	0	1	0	2	1	0	0
2-7741822357	708	1	0	45	1	0	1	0	0	0	0	2	0	0	0
2-7701782425	205	1	1		1	0	2	0	0	1	0	2	0		0
2-7690573174	174	1	1		1	0	0	0	0	0	1	0	1	0	1
2-7658564410	789	1	1		1	0	0	1	0	0	1	0	1	0	0
2-7652028035	173	1	1		1	0	0	0	0	1	0	3	0	0	0
2-7636086751	531	1	0	51	1	0	4	0	1	1	1	0	1	0	0
2-7573974096	314	1	1		1	0	6	0	0	0	0	2	0	0	1
2-7514826208	313	1	1		1	0	6	0	0	1	1	0	1	0	0
2-7502988063	1099	1	0	31	1	0	0	0	0	0	1	0	0	0	1
2-7493764122	1536	1	0	5	0	0	0	0	0	0	0	0	2	0	0
2-7434239721	1339	1	0	50	1	0	0	0	0	1	1	1	1	0	0
2-7434042633	124	1	1		1	1	11	0	0	0	1	0	1		0
2-7406615319	1501	1	0	30	1	0	2	0	0	0	0	2	2	0	1
2-7343190184	1338	1	1		1	0	1	0	0	0	1	2	0	0	1
2-7296934358	1144	1	1		1	0	0	0	0	0	0	2	0		0
2-7211031340	145	1	1		1	0	0	0	0	1	0	2	0		1
2-7092612508	353	1	1		1	0	3	0	0	0	1	0	0	0	0
2-7064594470	1249	1	1		1	0	1	0	0	0	0	0	1		0
2-6934928806	1277	1	0	7	1	0	3	0	0	1	1	4	0	1	0
2-6845808072	529	1	1		1	0	1	0	0	0	1	0	1	0	1
2-6828363310	565	1	0	17	1	0	4	0	0	0	1	3	0	1	1
2-6717503375	841	1	0	29	1	0	0	0	0	0	1	0	1	0	0
2-6624468044	1444	1	0	50	1	0	1	0	0	0	1	2	1	0	1
2-6579211521	271	1	1		1	0	0	0	0	1	0	2	0	0	1
2-6498916470	1535	1	0	41	1	0	2	0	0	0	0	2	0	0	0
2-6377818898	1534	1	1		0	0	0	0	0	0	0	2	0	0	0
2-6354550367	45	1	1		1	0	2	0	0	0	0	2	1	0	1
2-6345175835	204	1	1		0	0	2	0	0	0	1	2	1		0
2-6322348888	564	1	0	23	0	0	0	0	0	0	1	0	0		1
2-6295961766	20	1	1		1	0	5	0	0	1	1	0	1	0	1
2-6291668928	168	1	1		1	0	0	0	0	0	0	2	0	0	1
2-6214900865	1309	1	0	9	0	0	0	0	0	0	0	2	1	0	1
2-6180056762	562	1	0	23	0	0	1	0	0	0	0	0	1	0	0
2-6113119460	1056	1	1		1	0	2	0	1	1	0	0	0	0	1
2-6103599537	312	1	1		1	1	16	1	0	0	1	2	0	0	0
2-5832661442	270	1	1		0	0	1	0	0	0	1	0	1	0	1
2-5815180709	863	1	0	49	0	0	1	0	0	0	1	2	0	0	1
2-5809423381	1500	1	0	12	0	0	0	0	0	1	0	0	0	0	1
2-5749058100	862	1	0	22	1	0	1	0	0	0	1	0	0		0
2-5747708559	1308	1	0	11	0	0	0	0	0	0	1	0	1	0	1
2-5703281705	1096	1	1		1	0	6	0	0	0	1	0	1	0	0
2-5703076225	765	1	1		1	0	0	0	0	1	0	3	1	0	0
2-5674133746	1307	1	0	6	1	0	2	0	0	0	0	1	1	0	0
2-5654785418	19	1	1		1	0	1	0	0	0	1	4	0	0	1
2-5636848555	644	1	0	49	1	0	3	0	0	0	1	0	1		1
2-5602775799	1499	1	0	25	1	0	2	0	0	0	1	1	1	0	1
2-5570451224	1606	1	0	41	0	0	0	0	1	1	1	2	1	0	1
2-5510746221	1498	1	1		1	0	0	0	0	1	1	2	0	0	0
2-5489835926	969	1	0	44	0	0	2	0	0	0	1	3	2		1
2-5454801236	347	1	1		1	1	9	0	0	0	0	2	0	0	0
2-5348167981	1054	1	0	13	0	0	1	0	0	0	0	0	1		1
2-5329355991	612	1	0	18	0	0	1	0	0	0	0	2	0	0	0
2-5310429830	17	1	1		1	0	0	0	0	1	0	0	1		1
2-5306577395	1442	1	0	57	1	0	0	0	0	0	0	0	0	0	0
2-5285176276	311	1	1		1	0	0	0	0	0	1	2	1	0	0
2-5022948573	1008	1	0	36	1	0	0	0	0	0	0	0	1	0	0
2-4982298166	1052	1	1		1	0	1	0	0	0	1	2	0	0	0
2-4979338386	1334	1	0	10	1	0	3	0	0	0	0	0	1		0
2-4895704030	1305	1	0	44	1	0	3	0	0	0	0	2	0	0	0
2-4867328192	346	1	1		0	0	5	0	0	1	1	2	2	1	1
2-4761050382	234	1	1		1	0	0	0	0	1	0	2	1	0	1
2-4705177142	268	1	1		1	0	3	0	0	1	0	3	0	0	1
2-4687845318	1095	1	0	25	0	0	6	0	0	0	0	0	0		0
2-4655534895	1533	1	1		0	0	0	0	0	0	0	2	0	0	0
2-4601485559	1185	1	0	20	1	0	0	0	0	0	0	0	1		1
2-4516458035	267	1	1		1	0	1	0	0	0	1	0	1		0
2-4413146403	935	1	0	17	1	0	1	0	0	0	0	2	0	0	1
2-4392606713	1141	1	1		1	0	2	0	0	0	0	0	1	0	0
2-4391874913	1570	1	1		0	0	0	1	0	1	1	0	1	1	0
2-4376681840	609	1	0	30	1	0	0	0	0	0	1	2	0	0	0
2-4343758916	440	1	1		0	0	1	0	0	0	0	2	0		0
2-4251155485	1605	1	1		1	0	1	0	0	0	1	2	2	0	0
2-4185024554	1441	1	0	60	1	0	1	0	0	0	1	0	0		0
2-4167617847	814	1	1		1	1	15	0	0	0	0	0	1		1
2-4109282731	1094	1	0	15	1	0	0	0	0	0	0	0	0	0	0
2-4091138885	1184	1	0	36	1	0	0	0	0	0	1	0	0		1
2-4056415566	707	1	0	27	1	1	12	0	0	1	1	0	1		0
2-4010853155	66	1	1		1	0	3	0	0	0	1	0	1		1
2-3901715154	674	1	0	55	0	0	7	0	0	0	1	3	0		1
2-3846951561	1440	1	0	11	1	0	0	0	0	1	0	2	1	0	1
2-3827489130	1183	1	0	18	1	0	0	0	0	0	0	2	1	0	0
2-3813676140	1303	1	1		1	0	1	0	0	1	1	3	2	1	0
2-3796363611	742	1	0	36	1	0	2	0	0	0	1	0	1		1
2-3652164159	439	1	1		0	0	2	0	0	1	1	2	2		1
2-3561806508	1005	1	1		1	0	0	0	0	0	0	2	0	0	0
2-3474588441	1532	1	0	47	0	0	0	0	0	0	1	2	0	0	0
2-3380190506	501	1	1		1	0	1	1	0	0	0	2	0	0	0
2-3292657201	15	1	1		1	0	3	0	0	0	1	2	2	0	0
2-3287697608	1569	1	1		1	1	17	1	0	0	0	0	1	0	0
2-3270810403	1274	1	1		0	0	0	0	0	0	1	0	1		1
2-3212889516	343	1	1		1	0	4	0	0	0	0	0	0		0
2-3183288464	1496	1	0	27	1	0	0	0	0	1	0	2	0	0	1
2-3076518352	1568	1	1		0	0	3	0	0	0	0	4	2	0	0
2-3076335498	121	1	1		1	1	11	0	0	0	0	2	1	0	0
2-3053483879	764	1	1		1	0	1	0	0	0	0	2	0		0
2-3018637758	162	1	1		1	0	0	0	0	0	1	0	0	0	1
2-3010408447	1495	1	1		1	0	1	0	0	0	0	2	0	0	0
2-3001306587	1604	1	0	51	1	0	2	1	0	0	0	0	1	0	1
2-2920976860	1494	1	1		1	0	0	1	0	1	0	2	1	0	1
2-2899105932	1273	1	0	6	1	0	1	0	0	1	0	0	1	0	0
2-2875834318	1272	1	0	35	0	0	0	0	0	0	1	3	2	0	0
2-2792282412	198	1	1		1	0	6	1	0	1	1	2	1	0	0
2-2782558549	1567	1	0	47	0	0	0	0	1	1	0	4	0	0	1
2-2771378601	1333	1	0	39	1	0	4	0	0	0	1	3	2	0	0
2-2725068205	785	1	1		1	0	2	0	0	1	0	2	1	0	0
2-2683412739	1439	1	0	27	1	0	0	0	0	0	0	2	0		0
2-2578589897	1468	1	0	58	1	0	1	0	0	0	1	0	1	0	0
2-2547218475	706	1	0	39	0	0	3	0	0	0	0	0	1	0	0
2-2487846599	763	1	1		0	0	0	0	0	0	0	2	1	0	1
2-2434960718	784	1	0	22	1	0	7	0	0	0	1	2	0		0
2-2418519738	1048	1	1		0	0	0	1	0	0	1	0	1		0
2-2308017447	934	1	0	44	0	0	0	0	0	0	1	0	1	0	1
2-2232250574	811	1	1		1	0	1	0	0	0	0	2	1	0	1
2-2181016276	230	1	1		1	0	0	0	0	1	0	0	1		0
2-2140659876	1437	1	0	39	1	0	0	0	0	0	0	2	0	0	1
2-2139168887	1566	1	1		1	0	0	0	0	0	0	0	1	0	0
2-2034994285	1565	1	1		0	0	0	0	0	0	0	0	0	0	1
2-1895051252	228	1	1		1	0	0	0	0	0	0	0	0		0
2-1803262330	140	1	1		1	0	0	1	0	0	0	2	0	0	0
2-1654134691	1004	1	0	33	1	0	2	0	0	0	1	0	1	0	0
2-1629332846	640	1	0	34	0	0	1	0	0	0	0	0	1	0	1
2-1582660262	559	1	0	19	0	0	2	0	0	0	0	2	0	0	1
2-1461606191	466	1	1		1	0	0	0	0	1	0	3	2	0	1
2-1440730027	1603	1	0	10	0	1	13	0	1	1	1	0	0	0	0
2-1288111070	1268	1	0	37	1	0	5	0	1	1	1	2	1	0	0
2-1126831751	1493	1	1		1	0	1	0	0	0	0	0	1	0	1
2-1115956562	1602	1	0	10	0	0	0	0	0	1	0	3	2		0
2-1078034933	738	1	0	30	1	0	3	0	0	0	0	2	0	0	1
2-0993917497	1601	1	0	47	1	0	0	0	0	0	0	2	0	0	0
2-0988640563	1436	1	0	28	1	0	4	0	0	0	1	0	1	0	0
2-0925984744	63	1	1		1	0	1	0	0	1	0	0	0	0	1
2-0915107354	1564	1	1		1	0	4	0	0	0	1	0	1	0	1
2-0822653219	1528	1	1		0	0	7	0	0	0	1	0	1	0	0
2-0789954047	8	1	1		1	0	0	0	0	0	1	3	0	0	1
2-0649131972	399	1	1		1	0	1	0	0	0	1	3	2		0
2-0643498717	857	1	1		1	0	4	0	0	0	0	1	1	0	1
2-0528900913	1600	1	1		1	0	0	0	0	0	1	2	1	0	1
2-0496731048	194	1	1		1	0	3	0	0	0	1	0	1	0	0
2-0380596174	6	1	1		1	0	2	0	0	0	0	0	0	0	1
2-0348606911	1133	1	0	47	1	0	2	0	0	0	1	0	1		0
2-0329787643	397	1	1		1	0	0	0	0	1	1	0	1	0	1
2-0316955086	1047	1	0	6	1	0	0	0	0	1	0	0	1	0	1
2-0296369564	1046	1	0	45	1	0	0	0	0	0	1	2	1	0	0
2-0158504690	1213	1	0	19	1	0	1	1	0	0	0	3	1	0	0
2-0138350256	5	1	1		1	0	0	0	0	0	1	0	0		1
2-0086465134	1132	1	0	36	0	0	0	0	0	0	0	0	1	0	1
2-0034116125	1131	1	1		0	0	0	0	0	0	0	0	0	0	0
1-9955646221	1690	1	0	17	0	0	5	0	0	0	0	0	1	0	0
1-9925096747	1419	1	1		0	0	0	1	0	0	1	2	2	0	0
1-9782438827	1630	1	0	56	0	0	5	0	1	1	1	0	1	0	0
1-9765917850	856	1	0	15	1	0	5	0	0	1	1	0	1	0	0
1-9692649358	1930	1	1		1	0	7	0	1	1	1	2	1		1
1-9494618892	932	1	0	51	1	0	2	0	0	1	1	2	0		1
1-9384211161	306	1	1		0	1	9	0	0	0	1	3	2	0	0
1-9369656827	4	1	1		1	0	2	0	0	0	1	0	0	0	0
1-9367427144	1928	1	0	23	1	0	0	0	0	1	1	2	0	0	0
1-9277889166	1526	1	1		0	0	3	0	0	1	1	0	1	0	1
1-9246979626	671	1	1		1	0	4	0	0	0	1	0	1		0
1-9220947602	1768	1	0	60	1	0	8	0	0	0	1	0	0	0	1
1-9168880566	339	1	1		0	0	2	0	0	0	0	0	0	0	0
1-9142985107	500	1	1		1	0	2	0	0	0	0	0	1	0	1
1-9138813954	737	1	1		1	0	2	0	0	0	1	0	0	0	1
1-9125404354	1130	1	1		0	0	0	0	0	1	1	0	1	0	0
1-9037616111	1767	1	1		1	0	1	0	0	0	1	2	0	0	0
1-9000834694	781	1	0	35	1	0	8	0	0	0	1	2	0	0	1
1-8862293541	1418	1	1		0	0	0	0	0	0	1	0	1	0	0
1-8847606781	1946	1	0	15	1	0	0	0	0	0	1	2	1	0	0
1-8704989933	1599	1	0	14	1	0	0	0	0	0	1	3	2	0	0
1-8685284422	1491	1	0	31	1	0	1	0	0	1	1	0	0	0	0
1-8599419099	1805	1	1		1	0	0	0	0	0	1	3	2	0	0
1-8467257206	1857	1	0	25	1	0	6	0	1	1	1	0	0	0	0
1-8453739334	1881	1	1		1	0	0	0	0	0	1	0	1	0	1
1-8360052740	604	1	0	20	0	0	0	0	0	0	1	0	1		1
1-8046425374	1943	1	0	47	0	0	0	0	1	0	1	0	1	0	1
1-8041704078	523	1	1		1	0	0	0	0	0	1	2	0		1
1-7919437987	855	1	0	22	1	0	2	0	0	1	1	0	1	0	1
1-7873428318	1907	1	0	20	1	0	3	0	0	0	1	2	0		1
1-7792902506	303	1	1		0	1	9	0	0	0	1	0	0		0
1-7560389599	1906	1	0	55	1	0	2	0	0	1	1	4	1	1	1
1-7524927103	1525	1	1		0	0	0	0	0	0	1	0	0	0	0
1-7402614668	1662	1	1		1	0	6	0	0	0	1	0	0	0	0
1-7399999442	1524	1	1		1	0	1	0	0	1	1	0	0	1	1
1-7290749163	1661	1	0	25	1	0	3	0	1	1	1	0	2		1
1-7248678561	1725	1	1		0	0	4	0	0	0	1	0	2	0	0
1-7160777209	396	1	1		1	0	2	0	0	1	1	0	1		0
1-7103303370	1905	1	1		0	0	0	0	0	0	1	2	0	0	0
1-7077619848	1659	1	1		0	0	5	0	0	1	1	2	0	0	0
1-7047288395	557	1	1		1	0	0	0	0	1	1	0	0	0	0
1-7014940099	521	1	1		1	1	10	0	0	1	1	3	0	0	1
1-7011169699	556	1	1		1	0	5	0	0	0	1	2	2		0
1-6924495195	1126	1	1		1	0	1	0	0	0	1	2	0	0	1
1-6913716966	60	1	1		1	0	0	0	0	1	1	0	1	0	0
1-6898093663	1689	1	1		0	0	3	0	0	1	1	0	0	0	1
1-6895201869	192	1	1		0	0	0	0	0	1	1	0	1		0
1-6889568110	1856	1	1		1	0	8	0	0	1	1	2	0	0	0
1-6883062764	1804	1	1		1	0	4	0	0	1	1	2	1	0	1
1-6867061069	1627	1	0	51	0	0	3	0	0	1	1	0	1	0	0
1-6861828296	1904	1	0	8	1	0	3	0	0	1	1	0	1	1	0
1-6703738549	1465	1	1		1	0	0	0	1	0	1	2	2	1	1
1-6565586863	1242	1	1		0	0	1	0	0	0	1	2	1	0	1
1-6500712601	1830	1	0	14	1	0	7	0	0	1	1	0	1		1
1-6462393932	462	1	1		1	0	0	0	0	0	1	0	1		0
1-6419052693	429	1	0	53	0	0	5	0	0	0	1	0	0	1	0
1-6305758021	1433	1	1		1	1	9	0	0	0	1	3	2		1
1-6175082179	702	1	0	20	1	0	0	0	0	1	1	2	0	0	1
1-6102230634	262	1	1		1	0	5	0	0	1	1	2	0		0
1-6061258297	395	1	1		0	0	1	0	0	0	1	2	0	0	0
1-6033557089	1090	1	0	22	1	0	5	0	0	0	1	0	0		1
1-5977898603	1829	1	1		1	0	4	0	0	1	1	0	1	0	0
1-5876768617	1855	1	0	25	1	0	6	0	0	1	1	2	2		1
1-5821716670	1598	1	1		1	0	4	0	0	0	1	0	1	0	1
1-5556910351	1765	1	0	24	1	0	5	0	0	0	1	0	0	0	0
1-5549829843	1723	1	1		1	0	3	0	0	1	1	0	0		1
1-5403413721	926	1	1		1	0	2	0	0	0	1	0	0	0	1
1-5378073582	1238	1	0	44	1	0	0	0	0	1	1	0	1		0
1-5304615329	1925	1	0	50	1	0	4	0	0	0	1	0	1	0	0
1-5211621127	301	1	0	48	0	0	6	0	0	0	1	0	0	0	0
1-5160260387	520	1	1		1	0	3	0	0	1	1	0	1	0	1
1-5149522876	1803	1	1		1	0	6	1	0	0	1	2	2	1	0
1-5063339730	300	1	0	45	1	0	7	0	0	0	1	3	2		0
1-4964337035	1938	1	0	47	0	0	0	0	0	0	1	0	1	0	0
1-4963739854	555	1	1		0	0	8	0	0	1	1	0	1	0	1
1-4960760841	1802	1	0	15	1	1	9	0	0	1	1	4	2	1	0
1-4932550811	1432	1	0	57	0	0	6	0	0	1	1	0	1	0	0
1-4873823565	1597	1	0	40	1	1	10	0	0	0	1	2	2	0	0
1-4652926820	1957	1	0	51	1	0	0	0	1	1	1	0	1	0	1
1-4543788406	299	1	0	52	1	1	9	0	0	0	1	2	1		0
1-4520432134	1937	1	1		0	0	0	0	0	0	1	0	1	0	1
1-4471316460	700	1	0	20	1	0	4	0	0	0	1	2	0	0	1
1-4429013342	1764	1	0	24	0	0	5	0	0	0	1	0	0	0	1
1-4340672965	1879	1	0	60	0	1	9	0	0	1	1	2	1	0	0
1-4321497596	460	1	1		0	0	0	0	0	1	1	0	1	0	0
1-4258601632	1490	1	1		1	0	4	0	0	0	1	2	0	0	1
1-4251133561	1955	1	0	38	0	0	0	0	0	0	1	0	2	0	1
1-4194840449	668	1	0	30	1	0	0	0	0	0	1	0	1	0	1
1-4193169268	554	1	0	50	0	0	2	0	0	0	1	2	0	0	1
1-4113453705	1237	1	1		0	0	1	0	0	0	1	0	2	0	0
1-4112927321	829	1	0	35	1	0	6	0	0	0	1	0	1	0	0
1-4002334157	1596	1	0	42	0	0	5	0	0	0	1	2	2	1	1
1-3932277447	427	1	1		1	0	0	0	0	0	1	0	1	0	0
1-3890679618	1902	1	0	13	1	0	6	0	1	1	1	0	0		1
1-3864748918	1878	1	0	58	0	0	0	0	0	0	1	2	0	0	1
1-3859842422	892	1	1		0	0	6	0	0	1	1	0	1		1
1-3659745038	775	1	1		1	1	11	0	0	0	1	2	0		0
1-3638002095	1431	1	0	57	1	0	1	0	0	1	1	0	0	0	1
1-3622423785	1595	1	1		1	1	14	0	0	1	1	0	1	0	0
1-3618107392	631	1	0	55	0	0	8	0	0	1	1	0	1		0
1-3560441681	1179	1	1		1	0	1	0	0	1	1	0	1		1
1-3552641218	597	1	0	30	0	0	0	0	1	0	0	0	0	0	0
1-3385931280	1235	1	1		1	0	5	0	0	1	1	0	1	0	0
1-2962983535	596	1	1		1	0	2	0	0	0	0	0	1	0	1
1-2858325474	1463	1	0	60	1	0	0	0	1	0	1	3	2	0	0
1-2833728850	1688	1	1		0	0	5	0	0	1	1	0	1	0	0
1-2798201952	1523	1	1		1	0	0	0	0	1	1	2	0	0	0
1-2789735702	1088	1	1		1	0	2	0	0	0	1	0	1	0	1
1-2717560198	1626	1	1		0	0	7	0	0	0	1	0	1	0	0
1-2694584128	336	1	1		0	0	4	0	0	0	1	0	1		1
1-2641997559	1801	1	0	24	1	1	11	0	0	0	1	2	0	1	0
1-2635876591	773	1	0	53	1	0	3	0	0	1	1	2	1	0	0
1-2477230291	1828	1	1		0	0	3	0	0	1	1	0	1		0
1-2448348148	553	1	1		1	0	2	0	0	0	0	2	0		1
1-2401812321	1461	1	0	43	1	0	2	0	0	0	1	2	0	0	0
1-2393358254	1827	1	1		1	0	7	0	0	1	1	0	1	0	1
1-2318048990	1901	1	1		1	1	12	0	0	1	1	2	1	0	0
1-2256315351	595	1	1		1	0	2	0	0	0	1	0	0		0
1-2199899910	1560	1	1		0	0	2	0	0	0	1	0	1	1	0
1-2177456433	1924	1	0	56	0	0	0	0	0	1	1	0	0	0	1
1-2131386862	666	1	1		1	0	3	0	0	1	1	0	1	1	0
1-2096214061	800	1	1		1	0	2	0	0	1	1	0	1	0	0
1-2005426988	1522	1	1		1	0	6	0	0	1	1	0	0	0	1
1-1888934711	1521	1	1		1	0	0	0	0	0	1	0	0		1
1-1876744767	1923	1	0	54	0	0	0	0	0	0	1	0	1		0
1-1829529853	699	1	0	20	1	0	6	0	0	0	1	0	2	0	0
1-1787462908	1899	1	1		1	0	2	0	0	0	1	3	0	1	1
1-1652180121	1559	1	1		0	0	4	0	0	1	1	2	0	0	1
1-1647487373	1800	1	1		1	0	0	0	0	0	1	0	1	1	1
1-1602564499	368	1	1		0	0	0	0	0	0	1	0	0		1
1-1580829396	957	1	1		1	0	2	0	0	1	1	0	1	0	0
1-1571997951	333	1	1		0	0	0	0	0	0	1	0	2	1	0
1-1531172135	1853	1	1		1	0	0	0	0	1	1	0	1	0	1
1-1496498068	1624	1	0	55	0	0	1	0	0	0	1	3	0	0	1
1-1439494672	889	1	1		1	0	5	0	0	0	1	2	0		1
1-1419412170	294	1	1		1	1	9	0	0	0	1	0	0		0
1-1319100184	1761	1	0	8	0	0	3	0	0	0	1	0	1	1	1
1-1292449932	630	1	0	11	0	0	5	0	0	0	0	2	0	0	1
1-1273584694	1760	1	1		0	0	5	0	0	0	1	0	1		1
1-0980762502	590	1	1		0	0	8	0	0	0	1	2	2		0
1-0954900364	261	1	1		0	0	2	0	0	1	1	0	1	0	0
1-0931671105	1416	1	1		1	0	0	0	1	1	1	2	0	0	1
1-0815631121	1898	1	1		0	0	0	0	0	0	0	2	0	0	1
1-0745782165	37	1	1		1	0	6	0	0	1	1	0	0	0	0
1-0720563537	424	1	1		0	0	0	0	0	1	1	1	1		0
1-0493968719	1430	1	0	25	1	0	5	0	0	1	1	0	1	0	1
1-0444079927	1429	1	1		1	1	9	0	0	0	1	2	2	0	1
1-0402597325	851	1	0	30	1	0	0	0	0	0	1	4	2	1	0
1-0394383483	423	1	1		1	0	2	0	1	1	1	0	0	0	1
1-0232971833	1657	1	0	54	1	0	5	0	0	1	1	0	1	0	1
1-0099729303	552	1	0	59	1	0	5	0	0	0	1	2	0		1
1-0094006110	1123	1	1		1	0	0	0	0	0	1	0	0		0
1-0079643515	1487	1	1		1	0	4	0	0	0	0	2	0	0	0
